# Supplementary material for: Precision Immunotherapy Utilizing Adapter CAR-T Cells (AdCAR-T) in Metastatic Breast Cancer Leads to Target Specific Lysis
Source: Cancers (Basel). 2023 Dec 29;16(1):168. doi: 10.3390/cancers16010168 (PMC10778501; doi:10.3390/cancers16010168)
Supplement: Supplementary file 1 [file cancers-16-00168-s001.zip]

Archive with 1 entries (1 files):
- cancers-2720715-supplementary.pdf
